# Supplementary material for: iModMix: integrative module analysis for multi-omics data
Source: Bioinformatics. 2026 Jan 19;42(2):btag030. doi: 10.1093/bioinformatics/btag030 (PMC12925246; doi:10.1093/bioinformatics/btag030)
Supplement: btag030_Supplementary_Data [file btag030_supplementary_data.zip]

Archive with 2 entries (2 files):
- Supplementary2_TechNote_iModMix.xlsx
- Supplementary_TechNote_IModMix.pdf
